# Supplementary material for: Nitrite mediated vasorelaxation in human chorionic plate vessels is enhanced by hypoxia and dependent on the NO-sGC-cGMP pathway
Source: Nitric Oxide. 2018 Nov 1;80:82–8. doi: 10.1016/j.niox.2018.08.009 (PMC6199414; doi:10.1016/j.niox.2018.08.009)
Supplement: Multimedia component 2 [file mmc2.xml]

<?xml version="1.0" encoding="UTF-8" standalone="no"?><data:data><datasets><author>teresa.tropea@manchester.ac.uk</author><type>0</type><dataset><value>1</value><reason>Data will be made available on request</reason><comments/></dataset></datasets></data:data>
